# Supplementary material for: Exosome-Mediated Activation of the Prostasin-Matriptase Serine Protease Cascade in B Lymphoma Cells
Source: Cancers (Basel). 2023 Jul 28;15(15):3848. doi: 10.3390/cancers15153848 (PMC10417574; doi:10.3390/cancers15153848)
Supplement: Supplementary file 1 [file cancers-15-03848-s001.zip]

Archive with 2 entries (2 files):
- cancers-2496948-File S1.pdf
- cancers-2496948-supplemntary figures.pdf
